# Supplementary material for: Detection of Anti-ZIKV NS1 IgA, IgM, and Combined IgA/IgM and Identification of IL-4 and IL-10 as Potential Biomarkers for Early ZIKV and DENV Infections in Hyperendemic Regions, Thailand
Source: Trop Med Infect Dis. 2023 May 17;8(5):284. doi: 10.3390/tropicalmed8050284 (PMC10222161; doi:10.3390/tropicalmed8050284)
Supplement: Supplementary file 1 [file tropicalmed-08-00284-s001.zip]

Archive with 1 entries (1 files):
- tropicalmed-2292141-supplementary.pdf
